# Supplementary material for: Correlation between Phenotype and Genotype in CTNNB1 Syndrome: A Systematic Review of the Literature
Source: Int J Mol Sci. 2022 Oct 19;23(20):12564. doi: 10.3390/ijms232012564 (PMC9604177; doi:10.3390/ijms232012564)
Supplement: Supplementary file 1 [file ijms-23-12564-s001.zip]

Archive with 1 entries (1 files):
- ijms-1954579-supplementary.pdf
